# Supplementary material for: Low-Level Zoonotic Transmission of Clade C MERS-CoV in Africa: Insights from Scoping Review and Cohort Studies in Hospital and Community Settings
Source: Viruses. 2025 Jan 17;17(1):125. doi: 10.3390/v17010125 (PMC11768526; doi:10.3390/v17010125)
Supplement: Supplementary file 1 [file viruses-17-00125-s001.zip]

Archive with 1 entries (1 files):
- viruses-3346845-supplementary.pdf
